# Supplementary material for: A promising Prognostic risk model for advanced renal cell carcinoma (RCC) with immune-related genes
Source: BMC Cancer. 2022 Jun 23;22:691. doi: 10.1186/s12885-022-09755-2 (PMC9229885; doi:10.1186/s12885-022-09755-2)
Supplement: Supplementary file 7 — Additional file 7: Supplementary Table 5. _landscape_high risk group. [file 12885_2022_9755_MOESM7_ESM.xlsx]

## Sheet: SupplementaryTable5_landscape
SupplementaryTable5_landscape_high risk group
TCGA-CJ-4641-01A	TCGA-UZ-A9PQ-01A	TCGA-4A-A93X-01A	TCGA-B0-4810-01A	TCGA-CJ-4901-01A	TCGA-G7-A8LB-01A	TCGA-BQ-7056-01A	TCGA-BQ-5879-01A	TCGA-G7-7501-01A	TCGA-AL-3466-01A	TCGA-AK-3436-01A	TCGA-CJ-4637-01A	TCGA-A4-A7UZ-01A	TCGA-AK-3426-01A	TCGA-B0-5696-01A	TCGA-B8-4151-01A	TCGA-CJ-4916-01A	TCGA-B9-A44B-01A	TCGA-B0-5692-01A	TCGA-BP-4989-01A	TCGA-KO-8408-01A	TCGA-BQ-5893-01A	TCGA-BQ-5885-01A	TCGA-BQ-5880-01A	TCGA-B0-5109-01A	TCGA-B0-5080-01A	TCGA-P4-A5E8-01A	TCGA-BQ-5882-01A	TCGA-CW-5585-01A	TCGA-BP-5010-01A	TCGA-2Z-A9J7-01A	TCGA-CJ-6028-01A
TTN	Missense_Mutation	Missense_Mutation	Missense_Mutation	Missense_Mutation	Missense_Mutation	Nonsense_Mutation	Missense_Mutation	Missense_Mutation	Nonsense_Mutation	Missense_Mutation
MUC4	Missense_Mutation	Missense_Mutation									Multi_Hit	Missense_Mutation	Missense_Mutation	Missense_Mutation
PBRM1			Multi_Hit								Nonsense_Mutation				Frame_Shift_Del	Frame_Shift_Del	Frame_Shift_Del	Missense_Mutation
VHL				Frame_Shift_Del								Frame_Shift_Del			Frame_Shift_Ins				Frame_Shift_Ins	Frame_Shift_Del
CHEK2			Missense_Mutation									Missense_Mutation							Missense_Mutation			Missense_Mutation
ATRX	Frame_Shift_Del										Missense_Mutation					Missense_Mutation					Frame_Shift_Del
DNAH2													Frame_Shift_Ins										Missense_Mutation	Missense_Mutation	Missense_Mutation
FAT1			Missense_Mutation																				Frame_Shift_Del			Frame_Shift_Del	Frame_Shift_Del
FRG1B					Splice_Site												Frame_Shift_Ins						Missense_Mutation					Missense_Mutation
KMT2C		Missense_Mutation		Frame_Shift_Del																		Missense_Mutation							Missense_Mutation
SETD2			Missense_Mutation	Frame_Shift_Ins														Frame_Shift_Ins												In_Frame_Del
BAP1	Nonsense_Mutation											Missense_Mutation				Frame_Shift_Del
MUC16				Missense_Mutation		Frame_Shift_Ins						Missense_Mutation
MT-CYB				Missense_Mutation										Missense_Mutation							Missense_Mutation			Missense_Mutation
MUC2											Missense_Mutation	In_Frame_Del									Splice_Site
CSMD3				Frame_Shift_Del	Splice_Site																	Multi_Hit

## Sheet: SupplementaryTable5_landscape_l
SupplementaryTable5_landscape_low risk group
TCGA-B8-4620-01A	TCGA-B2-5639-01A	TCGA-CJ-5676-01A	TCGA-CJ-4636-01A	TCGA-CJ-4644-01A	TCGA-CJ-5677-01A	TCGA-B0-5094-01A	TCGA-CJ-5684-01A	TCGA-G6-A8L6-01A	TCGA-CZ-5460-01A	TCGA-B8-4622-01A	TCGA-B0-5081-01A	TCGA-B0-5097-01A	TCGA-A3-3372-01A	TCGA-CJ-4904-01A	TCGA-B4-5832-01A	TCGA-BP-5183-01A	TCGA-B0-5713-01A	TCGA-CZ-5987-01A	TCGA-B0-5711-01A	TCGA-B0-5115-01A	TCGA-BP-5201-01A	TCGA-EU-5907-01A	TCGA-B0-4842-01A	TCGA-B0-5113-01A	TCGA-CJ-5682-01A	TCGA-BP-5198-01A	TCGA-CJ-5678-01A	TCGA-5P-A9JU-01A	TCGA-B0-5694-01A	TCGA-CZ-5466-01A	TCGA-CJ-5679-01A	TCGA-B4-5377-01A	TCGA-B0-5116-01A	TCGA-CZ-5461-01A	TCGA-B0-4811-01A	TCGA-BQ-5890-01A	TCGA-CW-5584-01A	TCGA-BP-4985-01A	TCGA-B0-5712-01A	TCGA-A3-3347-01A	TCGA-CZ-5454-01A	TCGA-BP-4973-01A	TCGA-B8-5158-01A	TCGA-BQ-7058-01A	TCGA-CJ-6033-01A	TCGA-A3-3308-01A	TCGA-CZ-5459-01A	TCGA-B8-5163-01A	TCGA-CJ-4638-01A
TTN	Frame_Shift_Del	Frame_Shift_Del	Missense_Mutation	Missense_Mutation	Missense_Mutation	Nonsense_Mutation	Missense_Mutation																			Multi_Hit	Nonsense_Mutation	Missense_Mutation	Missense_Mutation	Missense_Mutation	In_Frame_Del	Missense_Mutation	Missense_Mutation	Missense_Mutation													Missense_Mutation	Missense_Mutation	Missense_Mutation
MUC4	Missense_Mutation			Missense_Mutation	Missense_Mutation	Missense_Mutation																				Missense_Mutation				Missense_Mutation																			Missense_Mutation
PBRM1	Frame_Shift_Del	Frame_Shift_Del	Nonsense_Mutation	Frame_Shift_Del	Splice_Site	Splice_Site	Frame_Shift_Del	Nonsense_Mutation	Frame_Shift_Del	Frame_Shift_Ins	Frame_Shift_Del	Nonsense_Mutation	Frame_Shift_Del	Nonsense_Mutation	Frame_Shift_Ins	Multi_Hit	Frame_Shift_Ins	Frame_Shift_Ins	Frame_Shift_Ins	Nonsense_Mutation	Nonsense_Mutation	Frame_Shift_Del	Nonsense_Mutation	Nonsense_Mutation	Frame_Shift_Del	Missense_Mutation	Frame_Shift_Del	Frame_Shift_Ins	Frame_Shift_Del	Nonsense_Mutation	Nonsense_Mutation	Frame_Shift_Del	Multi_Hit	Frame_Shift_Del	Splice_Site	Frame_Shift_Ins	Frame_Shift_Del	Frame_Shift_Del	Nonsense_Mutation	Frame_Shift_Del	Frame_Shift_Del	Nonsense_Mutation	Missense_Mutation	Splice_Site	Nonsense_Mutation	Splice_Site
VHL	Missense_Mutation	Splice_Site	Nonsense_Mutation	Missense_Mutation	Nonsense_Mutation	Missense_Mutation	Missense_Mutation	Missense_Mutation	Frame_Shift_Ins	Nonsense_Mutation	Splice_Site	Missense_Mutation	Missense_Mutation	Frame_Shift_Del	Frame_Shift_Ins	Missense_Mutation	Frame_Shift_Del	Splice_Site	Missense_Mutation	Frame_Shift_Del	Frame_Shift_Del	Missense_Mutation	Frame_Shift_Del	Splice_Site	Splice_Site																						Frame_Shift_Del	Frame_Shift_Ins	Missense_Mutation
CHEK2																																								Missense_Mutation
ATRX																		Missense_Mutation																	Nonsense_Mutation
DNAH2								Missense_Mutation																				Frame_Shift_Del											Missense_Mutation	Missense_Mutation								Frame_Shift_Del
FAT1														Frame_Shift_Ins				Missense_Mutation																							Missense_Mutation
FRG1B								Missense_Mutation						Multi_Hit																			Missense_Mutation		Missense_Mutation							Missense_Mutation
KMT2C				Multi_Hit						Splice_Site			Frame_Shift_Del								Splice_Site							Missense_Mutation			Missense_Mutation	Nonsense_Mutation
SETD2	Frame_Shift_Del	Frame_Shift_Del	Nonsense_Mutation					Missense_Mutation	Frame_Shift_Del	In_Frame_Del	Frame_Shift_Del	Nonsense_Mutation														Nonsense_Mutation	Frame_Shift_Del	Nonsense_Mutation	Frame_Shift_Del						Missense_Mutation	Frame_Shift_Del	Splice_Site	Splice_Site									Frame_Shift_Del	Missense_Mutation
BAP1				Splice_Site									Missense_Mutation																										Frame_Shift_Del								In_Frame_Del
MUC16	Missense_Mutation				Missense_Mutation			Missense_Mutation						Frame_Shift_Ins												Multi_Hit					Missense_Mutation	Missense_Mutation								Missense_Mutation
MT-CYB					Missense_Mutation										Missense_Mutation												Missense_Mutation				Missense_Mutation				Missense_Mutation	Missense_Mutation
MUC2	Missense_Mutation															Missense_Mutation
CSMD3								Missense_Mutation								Missense_Mutation	Multi_Hit										Missense_Mutation					Missense_Mutation			Missense_Mutation	Missense_Mutation					Missense_Mutation						Splice_Site
[truncated: 101 more columns]
